# Supplementary material for: Bifunctional TiO2@AgNP Superstructures as a SERS-Sensing Platform for Identifying Flavonoids in Chinese Herbal Medicine
Source: Biosensors (Basel). 2025 Aug 15;15(8):536. doi: 10.3390/bios15080536 (PMC12384181; doi:10.3390/bios15080536)
Supplement: Supplementary file 1 [file biosensors-15-00536-s001.zip]

Archive with 1 entries (1 files):
- biosensors-3777283-supplementary.pdf
